# Supplementary material for: Fabrication of Three-Dimensionally Deformable Metal Structures Using Precision Electroforming
Source: Micromachines (Basel). 2022 Jun 30;13(7):1046. doi: 10.3390/mi13071046 (PMC9315991; doi:10.3390/mi13071046)
Supplement: Supplementary file 1 [file micromachines-13-01046-s001.zip]

Archive with 1 entries (1 files):
- micromachines-1765244-supplementary.pdf
